# Supplementary material for: The TSPY gene and the loss of Y chromosome predisposition to cancers
Source: Cell Biosci. 2026 Jun 26;16:70. doi: 10.1186/s13578-026-01614-y (PMC13307705; doi:10.1186/s13578-026-01614-y)
Supplement: Supplementary file 1 — Supplementary Material 1. [file 13578_2026_1614_MOESM1_ESM.xlsx]

## Sheet: Sheet1
Supplementary Table S1. Protein-Coding Genes on a Human Y Chromosome*
Accession	Begin	End	Chromosome	Orientation	Name	Symbol	Gene ID	Transcripts accession	Protein accession	Protein length
NC_060948.1	103034	130734	Y-PAR1	plus	phosphatidylinositol specific phospholipase C X domain containing 1	PLCXD1	55344	NM_018390.4	NP_060860.1	323
NC_060948.1	132137	148937	Y-PAR1	minus	GTP binding protein 6 (putative)	GTPBP6	8225	NM_012227.4	NP_036359.3	516
NC_060948.1	168543	224805	Y-PAR1	minus	protein phosphatase 2 regulatory subunit B''beta	PPP2R3B	28227	NM_013239.5	NP_037371.2	575
NC_060948.1	478002	512484	Y-PAR1	plus	SHOX homeobox	SHOX	6473	NM_000451.4	NP_000442.1	292
NC_060948.1	1050430	1072677	Y-PAR1	minus	cytokine receptor like factor 2	CRLF2	64109	NM_022148.4	NP_071431.2	371
NC_060948.1	1129416	1189240	Y-PAR1	plus	colony stimulating factor 2 receptor subunit alpha	CSF2RA	1438	NM_006140.6	NP_006131.2	400
NC_060948.1	1201550	1246464	Y-PAR1	plus	interleukin 3 receptor subunit alpha	IL3RA	3563	NM_002183.4	NP_002174.1	378
NC_060948.1	1249921	1256001	Y-PAR1	minus	solute carrier family 25 member 6	SLC25A6	293	NM_001636.4	NP_001627.2	298
NC_060948.1	1255881	1260789	Y-PAR1	plus	serine/arginine repetitive matrix protein 1-like	LOC124900597	124900597	XM_047447168.1	XP_047303124.1	262
NC_060948.1	1266964	1401516	Y-PAR1	minus	acetylserotonin O-methyltransferase like	ASMTL	8623	NM_004192.4	NP_004183.2	621
NC_060948.1	1325951	1401516	Y-PAR1	minus	P2Y receptor family member 8	P2RY8	286530	NM_178129.5	NP_835230.1	359
NC_060948.1	1455997	1466654	Y-PAR1	plus	A-kinase anchoring protein 17A	AKAP17A	8227	NM_005088.3	NP_005079.2	695
NC_060948.1	1478823	1502882	Y-PAR1	plus	acetylserotonin O-methyltransferase	ASMT	438	NM_001171038.2	NP_001164509.1	373
NC_060948.1	1592179	1625717	Y-PAR1	plus	uncharacterized LOC124908777	LOC124908777	124908777	XM_047447169.1	XP_047303125.1	252
NC_060948.1	1894160	2177723	Y-PAR1	minus	dehydrogenase/reductase X-linked	DHRSX	207063	NM_145177.3	NP_660160.2	330
NC_060948.1	2163179	2177723	Y-PAR1	minus	zinc finger BED-type containing 1	ZBED1	9189	NM_004729.4	NP_004720.1	694
NC_060948.1	2368252	2418268	Y-PAR1	plus	CD99 molecule (Xg blood group)	CD99	4267	NM_002414.5	NP_002405.1	185
NC_060948.1	2463695	2464522	Y-MSY	minus	sex determining region Y	SRY	6736	NM_003140.3	NP_003131.1	204
NC_060948.1	2518433	2544100	Y-MSY	plus	ribosomal protein S4 Y-linked 1	RPS4Y1	6192	NM_001008.4	NP_000999.1	263
NC_060948.1	2611525	2659668	Y-MSY	plus	zinc finger protein Y-linked	ZFY	7544	NM_003411.4	NP_003402.2	801
NC_060948.1	3256268	3257242	Y-MSY	plus	TGFB induced factor homeobox 2 like Y-linked	TGIF2LY	90655	NM_139214.3	NP_631960.1	185
NC_060948.1	4679814	5422252	Y-MSY	plus	protocadherin 11 Y-linked	PCDH11Y	83259	NM_032971.3	NP_116753.1	1037
NC_060948.1	6518242	6564080	Y-MSY	minus	amelogenin Y-linked	AMELY	266	NM_001143.2	NP_001134.1	192
NC_060948.1	6563025	6744013	Y-MSY	plus	transducin beta like 1 Y-linked	TBL1Y	90665	NM_033284.2	NP_150600.1	522
NC_060948.1	8943659	8946423	Y-MSY	plus	testis-specific Y-encoded protein 8	LOC124908988	124908988	NM_001422078.1	NP_001409007.1	308
NC_060948.1	8963923	8966719	Y-MSY	plus	testis specific protein Y-linked 8	TSPY8	728403	NM_001243721.2	NP_001230650.1	308
NC_060948.1	8984294	8987058	Y-MSY	plus	testis-specific Y-encoded protein 8-like	LOC128966656	128966656	XM_054328403.1	XP_054184378.1	308
NC_060948.1	9004529	9007325	Y-MSY	plus	testis-specific Y-encoded protein 3	LOC128966595	128966595	NM_001422080.1	NP_001409009.1	308
NC_060948.1	9024834	9027648	Y-MSY	plus	testis specific protein Y-linked 4	TSPY4	728395	NM_001164471.2	NP_001157943.1	314
NC_060948.1	9045198	9047980	Y-MSY	plus	testis-specific Y-encoded protein 4-like	LOC124909332	124909332	XM_047447290.1	XP_047303246.1	314
NC_060948.1	9065489	9068253	Y-MSY	plus	testis-specific Y-encoded protein 3	LOC124905624	124905624	XM_047447291.1	XP_047303247.1	308
NC_060948.1	9106031	9108795	Y-MSY	plus	testis-specific Y-encoded protein 3	LOC124905625	124905625	XM_047447185.1	XP_047303141.1	308
NC_060948.1	9126308	9129072	Y-MSY	plus	testis-specific Y-encoded protein 3	LOC124905615	124905615	XM_047447194.1	XP_047303150.1	308
NC_060948.1	9146591	9149355	Y-MSY	plus	testis-specific Y-encoded protein 3	LOC124905628	124905628	XM_047447197.1	XP_047303153.1	308
NC_060948.1	9187133	9189929	Y-MSY	plus	testis specific protein Y-linked 3	TSPY3	728137	NM_001077697.2	NP_001071165.2	308
NC_060948.1	9207443	9210207	Y-MSY	plus	testis-specific Y-encoded protein 3	LOC128966647	128966647	NM_001422088.1	NP_001409017.1	308
NC_060948.1	9227720	9230484	Y-MSY	plus	testis-specific Y-encoded protein 3	LOC124905614	124905614	XM_047447191.1	XP_047303147.1	308
NC_060948.1	9248003	9250767	Y-MSY	plus	testis-specific Y-encoded protein 3	LOC124908978	124908978	NM_001422056.1	NP_001408985.1	308
NC_060948.1	9268266	9271048	Y-MSY	plus	testis-specific Y-encoded protein 3-like	LOC124905618	124905618	XM_047447260.1	XP_047303216.1	314
NC_060948.1	9288581	9291345	Y-MSY	plus	testis-specific Y-encoded protein 3	LOC124905616	124905616	XM_047447263.1	XP_047303219.1	308
NC_060948.1	9308861	9311625	Y-MSY	plus	testis-specific Y-encoded protein 3	LOC124905621	124905621	XM_047447212.1	XP_047303168.1	308
NC_060948.1	9329138	9331902	Y-MSY	plus	testis-specific Y-encoded protein 3	LOC124908979	124908979	NM_001422070.1	NP_001408999.1	308
NC_060948.1	9349424	9352188	Y-MSY	plus	testis-specific Y-encoded protein 3	LOC124908981	124908981	NM_001422072.1	NP_001409001.1	308
NC_060948.1	9369687	9372469	Y-MSY	plus	testis-specific Y-encoded protein 4-like	LOC124909305	124909305	XM_047447268.1	XP_047303224.1	314
NC_060948.1	9390011	9392775	Y-MSY	plus	testis-specific Y-encoded protein 3-like	LOC124909306	124909306	XM_047447271.1	XP_047303227.1	308
NC_060948.1	9410303	9413067	Y-MSY	plus	testis-specific Y-encoded protein 3	LOC124908980	124908980	NM_001422071.1	NP_001409000.1	308
NC_060948.1	9430594	9433357	Y-MSY	plus	testis-specific Y-encoded protein 3-like	LOC124909084	124909084	XM_047447232.1	XP_047303188.1	308
NC_060948.1	9450876	9453690	Y-MSY	plus	testis specific protein Y-linked 9	TSPY9	728132	NM_001396063.1	NP_001382992.1	314
NC_060948.1	9471194	9473958	Y-MSY	plus	testis-specific Y-encoded protein 3-like	LOC124909320	124909320	XM_047447279.1	XP_047303235.1	308
NC_060948.1	9491478	9494260	Y-MSY	plus	testis-specific Y-encoded protein 4-like	LOC124909329	124909329	XM_047447285.1	XP_047303241.1	314
NC_060948.1	9511760	9514524	Y-MSY	plus	testis-specific Y-encoded protein 1-like	LOC124909330	124909330	XM_047447288.1	XP_047303244.1	308
NC_060948.1	9532025	9534807	Y-MSY	plus	testis-specific Y-encoded protein 4-like	LOC124909317	124909317	XM_047447275.1	XP_047303231.1	314
NC_060948.1	9552324	9555088	Y-MSY	plus	testis-specific Y-encoded protein 3-like	LOC124909318	124909318	XM_047447276.1	XP_047303232.1	308
NC_060948.1	9572624	9575387	Y-MSY	plus	testis-specific Y-encoded protein 3-like	LOC124909093	124909093	XM_047447236.1	XP_047303192.1	308
NC_060948.1	9592929	9595711	Y-MSY	plus	testis-specific Y-encoded protein 4	LOC124909293	124909293	NM_001422086.1	NP_001409015.1	314
NC_060948.1	9613237	9616002	Y-MSY	plus	testis-specific Y-encoded protein 3	LOC124909294	124909294	NM_001422087.1	NP_001409016.1	308
NC_060948.1	9633555	9636319	Y-MSY	plus	testis-specific Y-encoded protein 1	LOC124909015	124909015	NM_001422082.1	NP_001409011.1	308
NC_060948.1	9653822	9656636	Y-MSY	plus	testis specific protein Y-linked 1	TSPY1	7258	NM_001320964.2	NP_001307893.1	221
NC_060948.1	9674168	9676950	Y-MSY	plus	testis-specific Y-encoded protein 4-like	LOC124905627	124905627	XM_047447281.1	XP_047303237.1	314
NC_060948.1	9694466	9697230	Y-MSY	plus	testis-specific Y-encoded protein 3-like	LOC124905619	124905619	XM_047447282.1	XP_047303238.1	308
NC_060948.1	9714753	9717518	Y-MSY	plus	testis-specific Y-encoded protein 3	LOC124905620	124905620	XM_047447245.1	XP_047303201.1	308
NC_060948.1	9735051	9737815	Y-MSY	plus	testis-specific Y-encoded protein 3	LOC124905617	124905617	XM_047447215.1	XP_047303171.1	308
NC_060948.1	9755329	9758125	Y-MSY	plus	testis specific protein Y-linked 10	TSPY10	100289087	NM_001282469.3	NP_001269398.1	308
NC_060948.1	9775606	9778403	Y-MSY	plus	testis-specific Y-encoded protein 3	LOC128966599	128966599	NM_001422081.1	NP_001409010.1	308
NC_060948.1	9795946	9798710	Y-MSY	plus	testis-specific Y-encoded protein 3-like	LOC124909197	124909197	XM_047447252.1	XP_047303208.1	288
NC_060948.1	9816248	9819038	Y-MSY	plus	testis-specific Y-encoded protein 3	LOC128966655	128966655	NM_001422089.1	NP_001409018.1	308
NC_060948.1	9836553	9839365	Y-MSY	plus	testis-specific Y-encoded protein 4-like	LOC128966591	128966591	XM_054328392.1	XP_054184367.1	314
NC_060948.1	10224454	10227249	Y-MSY	minus	testis specific protein Y-linked 2	TSPY2	64591	NM_022573.4	NP_072095.2	308
NC_060948.1	13609504	13769113	Y-MSY	plus	ubiquitin specific peptidase 9 Y-linked	USP9Y	8287	NM_004654.4	NP_004645.2	2555
NC_060948.1	13812270	13828749	Y-MSY	plus	DEAD-box helicase 3 Y-linked	DDX3Y	8653	NM_004660.5	NP_004651.2	660
NC_060948.1	14140601	14387359	Y-MSY	minus	ubiquitously transcribed tetratricopeptide repeat containing, Y-linked	UTY	7404	NM_007125.4	NP_009056.3	1347
NC_060948.1	14610529	14612654	Y-MSY	plus	thymosin beta 4 Y-linked	TMSB4Y	9087	NM_004202.3	NP_004193.1	44
NC_060948.1	14892390	14893091	Y-MSY	minus	variable charge Y-linked	VCY	9084	NM_004679.4	NP_004670.1	125
NC_060948.1	14962884	14963615	Y-MSY	plus	variable charge Y-linked 1B	VCY1B	353513	NM_181880.2	NP_870996.1	125
NC_060948.1	15429244	15752217	Y-MSY	plus	neuroligin 4 Y-linked	NLGN4Y	22829	NM_014893.5	NP_055708.3	816
NC_060948.1	18784818	18786778	Y-MSY	minus	chromodomain Y-linked 2B	CDY2B	203611	NM_001001722.2	NP_001001722.1	541
NC_060948.1	18932262	18934221	Y-MSY	plus	chromodomain Y-linked 2A	CDY2A	9426	NM_004825.2	NP_004816.1	541
NC_060948.1	19436129	19495418	Y-MSY	plus	heat shock transcription factor Y-linked 1	HSFY1	86614	NM_033108.3	NP_149099.2	401
NC_060948.1	19637916	19697230	Y-MSY	minus	heat shock transcription factor Y-linked 2	HSFY2	159119	NM_153716.2	NP_714927.1	401
NC_060948.1	20388180	20390019	Y-MSY	minus	BCL-6 corepressor-like	LOC102723934	102723934	XM_047447167.1	XP_047303123.1	474
NC_060948.1	20610415	20651276	Y-MSY	minus	lysine demethylase 5D	KDM5D	8284	NM_004653.5	NP_004644.2	1539
NC_060948.1	21450981	21468360	Y-MSY	plus	eukaryotic translation initiation factor 1A Y-linked	EIF1AY	9086	NM_004681.4	NP_004672.2	144
NC_060948.1	21631330	21656255	Y-MSY	plus	ribosomal protein S4 Y-linked 2	RPS4Y2	140032	NM_001039567.3	NP_001034656.1	263
NC_060948.1	22386600	22402467	Y-MSY	plus	RNA binding motif protein Y-linked family 1 member B	RBMY1B	378948	NM_001006121.4	NP_001006121.1	496
NC_060948.1	22410130	22434934	Y-MSY	plus	RNA binding motif protein Y-linked family 1 member A1	RBMY1A1	5940	NM_005058.4	NP_005049.1	496
NC_060948.1	22703948	22736261	Y-MSY	minus	RNA binding motif protein Y-linked family 1 member D	RBMY1D	378949	NM_001006120.3	NP_001006120.2	496
NC_060948.1	22737692	22753535	Y-MSY	minus	RNA binding motif protein Y-linked family 1 member E	RBMY1E	378950	NM_001006118.3	NP_001006118.2	496
NC_060948.1	22997071	23018537	Y-MSY	minus	RNA binding motif protein Y-linked family 1 member J	RBMY1J	378951	NM_001006117.4	NP_001006117.2	496
NC_060948.1	23239128	23259168	Y-MSY	plus	RNA binding motif protein Y-linked family 1 member F	RBMY1F	159163	NM_152585.3	NP_689798.1	496
NC_060948.1	23819939	23841142	Y-MSY	plus	basic charge Y-linked 2	BPY2	9083	NM_004678.3	NP_004669.2	106
NC_060948.1	23965003	24026288	Y-MSY	minus	deleted in azoospermia 1	DAZ1	1617	NM_004081.7	NP_004072.3	744
NC_060948.1	24046728	24099471	Y-MSY	plus	deleted in azoospermia 3	DAZ3	57054	NM_020364.4	NP_065097.2	438
NC_060948.1	24223343	24244546	Y-MSY	minus	basic charge Y-linked 2B	BPY2B	442867	NM_001002760.1	NP_001002760.1	106
NC_060948.1	24814541	24817940	Y-MSY	plus	chromodomain Y-linked 1B	CDY1B	253175	NM_001003894.2	NP_001003894.1	540
NC_060948.1	25571713	25641471	Y-MSY	minus	deleted in azoospermia 4	DAZ4	57135	NM_020420.4	NP_065153.1	390
NC_060948.1	25661821	25719401	Y-MSY	plus	deleted in azoospermia 2	DAZ2	57055	NM_020363.3	NP_065096.2	558
NC_060948.1	25843297	25864500	Y-MSY	minus	basic charge Y-linked 2C	BPY2C	442868	NM_001002761.1	NP_001002761.1	106
NC_060948.1	26434508	26437904	Y-MSY	plus	chromodomain Y-linked 1	CDY1	9085	NM_004680.3	NP_004671.1	554
NC_060948.1	36480752	36497801	Y-MSY	plus	putative uncharacterized protein encoded by LINC00269	LOC124909094	124909094	XM_047447239.1	XP_047303195.1	181
NC_060948.1	62159112	62204700	Y-PAR2	plus	sprouty RTK signaling antagonist 3	SPRY3	10251	NM_005840.4	NP_005831.1	288
NC_060948.1	62306325	62368760	Y-PAR2	plus	vesicle associated membrane protein 7	VAMP7	6845	NM_005638.6	NP_005629.1	220
NC_060948.1	62422543	62435805	Y-PAR2	plus	interleukin 9 receptor	IL9R	3581	NM_002186.3	NP_002177.2	521
NC_060948.1	62446549	62449392	Y-PAR2	plus	WAS protein family homolog 6-like	LOC124908905	124908905	XM_047447183.1	XP_047303139.1	301
* from Genome assembly T2T-CHM13v2.0 [11].
